# Supplementary material for: Fabrication of Microfluidic Chips Based on an EHD-Assisted Direct Printing Method
Source: Sensors (Basel). 2020 Mar 11;20(6):1559. doi: 10.3390/s20061559 (PMC7146459; doi:10.3390/s20061559)
Supplement: Supplementary file 1 [file sensors-20-01559-s001.zip]

Archive with 7 entries (6 files):
- Suplimentary material/Figure S1.tif
- Suplimentary material/Figure S2.tif
- Suplimentary material/Figure S3.tif
- Suplimentary material/Figure S4.tif
- Suplimentary material/suplimentary material2.16.docx
- Suplimentary material/video S1. 3D printed micromixers mixing blue and yellow dyes.mp4
- Suplimentary material/
